# Supplementary material for: Coherence in the Ferroelectric A3ClO (A = Li, Na) Family of Electrolytes
Source: Materials (Basel). 2021 May 5;14(9):2398. doi: 10.3390/ma14092398 (PMC8125208; doi:10.3390/ma14092398)
Supplement: Supplementary file 1 [file materials-14-02398-s001.zip]

Archive with 1 entries (1 files):
- materials-1163549-SI.pdf
